# Supplementary material for: Decitabine Treatment Induces a Viral Mimicry Response in Cervical Cancer Cells and Further Sensitizes Cells to Chemotherapy
Source: Int J Mol Sci. 2022 Nov 14;23(22):14042. doi: 10.3390/ijms232214042 (PMC9692951; doi:10.3390/ijms232214042)
Supplement: Supplementary file 1 [file ijms-23-14042-s001.zip]

Archive with 1 entries (1 files):
- ijms-1888093-supplementary.pdf
